# Supplementary material for: Detection and Genetic Characterization of Viruses Present in Free-Ranging Snow Leopards Using Next-Generation Sequencing
Source: Front Vet Sci. 2020 Sep 22;7:645. doi: 10.3389/fvets.2020.00645 (PMC7536260; doi:10.3389/fvets.2020.00645)
Supplement: Supplementary file 1 [file Data_Sheet_1.xlsx]

## Sheet: Info
Supplementary file to: Detection and genetic characterization of viruses present in free-ranging snow leopards using next-generation sequencing Örjan Johansson1, 2, Karin Ullman3, Purevjav Lkhagvajav4, Marc Wiseman5, Jonas Malmsten6 & Mikael Leijon3* Lists the complete set of viral hits to snow leopard rectal swabs and sera samples
The sample type and preparation is indicated in the sheet names. "RNA" and "DNA" indicate that the sample preparation has been optimized for RNA and DNA viruses respectively. Normally nuclease treatment was used, but for the serum sample for animal M1 nuclease treatment step was also excluded indicated by "+nuclease" and "-nuclease", respectively.

## Sheet: M1-Swab-RNA
Accession	Description	e-min	Nr-of-reads
KU708262.1	Rotavirus A strain RVA/roe deer-wt/SLO/D38-14/201...	1e-113	103
M22308.1	Bovine rotavirus segment 5 encoded nonstructural pr...	1e-109	96
U23726.1	Bovine rotavirus strain A44 NSP1 (gene 5) mRNA, com...	1e-113	77
LC133575.1	Rotavirus A RVA/Cow-tc/THA/A44/1989/G10P[11] NSP1...	1e-113	73
KF214637.1	Parvo-like hybrid virus UC12, partial genome	4e-12	18
KF214646.1	Parvo-like hybrid virus UC2, partial genome	9e-10	9
AB972862.1	Porcine rotavirus A NSP1 gene for non-structural ...	6e-87	9
EF554121.1	Rotavirus A strain RVA/Human-wt/BEL/B10925/1997/G...	6e-59	8
EF990699.1	Rotavirus A strain RVA/Cow-tc/USA/WC3/1981/G6P[5]...	1e-81	8
KP198642.1	Human rotavirus A strain RVA/Human-wt/ITA/PR1300/...	1e-55	6
KF907252.1	Human rotavirus A strain RVA/Human-wt/BRA/PE18974...	1e-107	5
JN885991.1	Megavirus courdo7 isolate Mv13-c7, partial genome	4e-08	4
KY972323.1	Rotavirus A NSP1 gene, partial cds	2e-58	4
JX402796.1	Rotavirus A strain RVA/Cow-wt/SVN/SI-B17/2004/G6P...	2e-44	4
KC617868.1	Parvovirus NIH-CQV putative 15-kDa protein, putat...	2e-07	4
JN885998.1	Moumouvirus Monve isolate Mv13-mv, partial genome	2e-10	4
LC133542.1	Rotavirus A RVA/Cow-tc/THA/61A/1989/G10P[5] NSP1 ...	3e-56	4
AY653733.1	Acanthamoeba polyphaga mimivirus, complete genome	4e-14	2
JN831204.1	Rotavirus A strain RVA/Cow-wt/ZAF/1603/2007/G6P[5...	2e-44	2
KJ940157.1	Rotavirus A strain dog-wt/GER/88977/2013/G8P1 non...	4e-46	2
GQ404883.1	Virus Chimp162 replication-association protein (r...	4e-47	2
JN258408.1	Megavirus chiliensis, complete genome	5e-07	2
KX853513.1	Uncultured virus isolate Rctr41k, partial genome	1e-07	2
KX574342.1	Cod iridovirus isolate GAM14001, complete genome	4e-07	2
KC815660.1	Equine rotavirus A genotype G6-P[5]-I2-R2-C2-M2-A...	1e-58	1
EF554132.1	Rotavirus A strain RVA/Human-tc/ITA/PA169/1988/G6...	1e-107	1
MF661791.1	Eastern grey kangaroopox virus strain NSW, comple...	1e-06	1

## Sheet: M1-Swab-DNA
No virus hits

## Sheet: M1-Serum-RNA (+nuclease)
Accession	Description	e-min	Nr-of-reads
KC248413.1	Daphnia mendotae-associated satellite virus clone...	2e-18	659
MF782455.1	Bodo saltans virus strain NG1, complete genome	4e-09	298
EF536932.1	Synthetic construct Kunjin virus replicon, comple...	1e-124	209
LC015649.1	Yellowstone lake phycodnavirus 3 DNA, complete ge...	4e-12	8
EF456756.1	Chimeric dengue virus type 1 vector p4-D1-ME, com...	7e-99	4
MF197913.1	Cherax quadricarinatus iridovirus strain CQIV-CN0...	1e-06	2
KJ645900.1	Aureococcus anophagefferens virus isolate BtV-01,...	5e-09	2
EU332838.1	Homo sapiens v-crk sarcoma virus CT10 oncogene ho...	2e-43	2
FJ478159.2	Felid herpesvirus 1 strain C-27, complete genome	1e-123	2
JN225873.1	Ostreococcus tauri virus RT-2011, complete genome	1e-06	2
KY110734.1	Saudi moumouvirus, partial genome	4e-07	2
KT833064.1	Posavirus 1 strain 9754 polyprotein gene, complet...	5e-06	1
KT820662.1	Chrysochromulina ericina virus isolate CeV-01B, c...	2e-06	1
KX364383.1	Swine pneumovirus strain 57, complete genome	5e-06	1
AB011501.1	Paramecium bursaria Chlorella virus CVK2 DNA, tRN...	5e-06	1
MF599468.1	Shrimp hemocyte iridescent virus isolate 20141215...	1e-06	1
LT934125.1	Suid alphaherpesvirus 1 strain PRV-MdBio genome a...	2e-12	1
AB551370.1	Brugmansia suaveolens mottle virus genomic RNA, c...	5e-06	1
KU322511.1	Influenza A virus (A/swine/Italy/267505/2010(H1N1...	1e-06	1

## Sheet: M1-Serum-RNA (-nuclease)
Accession	Description	e-min	Nr-of-reads
KC248413.1	Daphnia mendotae-associated satellite virus clone...	1e-17	61
GQ404883.1	Virus Chimp162 replication-association protein (r...	1e-116	58
KJ003983.1	IAS virus, complete genome	7e-26	30
KJ641735.1	Bat circovirus isolate BtRh-CV-1/Tibet2013, compl...	1e-27	8
KC574446.1	Unknown phycodnavirus clone LAB_mcp_b29 major cap...	3e-12	6
LT906555.1	Orpheovirus IHUMI-LCC2 genome assembly, complete ...	3e-12	5
AY261359.1	Bovine herpesvirus 5 strain SV507/99, complete ge...	4e-07	2
EF456756.1	Chimeric dengue virus type 1 vector p4-D1-ME, com...	3e-59	2
KF738876.1	Dragonfly larvae associated circular virus-3 isol...	1e-13	2
KX574342.1	Cod iridovirus isolate GAM14001, complete genome	1e-06	2
KU315430.1	Suid herpesvirus 1 strain Ea, complete genome	9e-16	2
X77052.1	Entomopoxvirus gene for spherulin	1e-06	1
KP257591.1	Suid herpesvirus 1 strain JS-2012, complete genome	3e-08	1
KU322511.1	Influenza A virus (A/swine/Italy/267505/2010(H1N1...	4e-07	1
KT833064.1	Posavirus 1 strain 9754 polyprotein gene, complet...	5e-06	1
KC440852.1	Human herpesvirus 4 strain K4123-MiEBV, partial g...	5e-06	1
KM189913.1	Suid herpesvirus 1 strain Fa, complete genome	1e-06	1
KY684105.1	Hokovirus HKV1 Hokovirus_3 genomic sequence	1e-07	1
KT809429.1	Suid herpesvirus 1 isolate SC, complete genome	5e-12	1
KF738875.1	Dragonfly larvae associated circular virus-3 isol...	5e-06	1
KU056477.1	Suid herpesvirus 1, complete genome	3e-08	1

## Sheet: M1-Serum-DNA (+nuclease)
Accession	Description	e-min	Nr-of-reads
EF456756.1	Chimeric dengue virus type 1 vector p4-D1-ME, com...	1e-124	10430
EF536932.1	Synthetic construct Kunjin virus replicon, comple...	1e-122	247
KY024235.1	Mamastrovirus sp. isolate HHM94 RNA-dependent RNA...	1e-06	191
MF661791.1	Eastern grey kangaroopox virus strain NSW, comple...	3e-09	12
KU322511.1	Influenza A virus (A/swine/Italy/267505/2010(H1N1...	1e-07	7
JF412302.1	EBPR siphovirus 1, partial sequence	3e-08	7
M63653.1	Moloney murine leukemia virus retroviral vector pLN...	1e-112	7
AB016526.1	Homo sapiens DNA, human endogenous retrovirus HC2...	1e-111	7
EF535150.1	Semliki Forest virus expression vector pSFV4(PD),...	1e-107	3
AB673329.1	Gene-trapping retrovirus vector pUPATrap-CRV2 DNA...	1e-119	2
HF920636.1	Invertebrate iridescent virus 30 complete genome	8e-06	2
AJ293656.1	Porcine endogenous type C retrovirus proviral gag...	2e-43	2
AJ890364.1	Emiliania huxleyi virus 86 isolate EhV86	8e-10	1
KX576684.1	Zika virus vector pZIKV-ICD, complete sequence	5e-76	1
AY653733.1	Acanthamoeba polyphaga mimivirus, complete genome	5e-06	1
KM520335.1	Uncultured virus clone Contig_12399 DNA primase, ...	1e-08	1
U55759.1	Baculovirus transfer vector pBacPAK-His2, complete ...	3e-97	1

## Sheet: M1-Serum-DNA (-nuclease)
Accession	Description	e-min	Nr-of-reads
EF456756.1	Chimeric dengue virus type 1 vector p4-D1-ME, com...	1e-124	12352
KJ645900.1	Aureococcus anophagefferens virus isolate BtV-01,...	2e-22	1413
AJ421989.1	Agaricus bisporus virus X genomic RNA, band VX3DMF	5e-25	179
EF536932.1	Synthetic construct Kunjin virus replicon, comple...	1e-120	111
MF661791.1	Eastern grey kangaroopox virus strain NSW, comple...	4e-13	50
KC617868.1	Parvovirus NIH-CQV putative 15-kDa protein, putat...	2e-66	28
KU322511.1	Influenza A virus (A/swine/Italy/267505/2010(H1N1...	7e-11	17
M63653.1	Moloney murine leukemia virus retroviral vector pLN...	1e-113	5
KT833064.1	Posavirus 1 strain 9754 polyprotein gene, complet...	2e-11	4
MF693179.1	Lentivirus vector pHIV-iRFP720-E2A-Luc, complete ...	2e-84	4
KU877344.1	Powai lake megavirus isolate 1, complete genome	4e-14	3
AJ890364.1	Emiliania huxleyi virus 86 isolate EhV86	1e-08	3
U55759.1	Baculovirus transfer vector pBacPAK-His2, complete ...	1e-109	2
U29659.1	Human endogenous retrovirus strain XA34 pol gene, p...	4e-07	2
GU253312.1	Lentivirus shuttle vector pLV.pA+.GS.DsRed, compl...	1e-106	2
EF535150.1	Semliki Forest virus expression vector pSFV4(PD),...	1e-119	1
KM520314.1	Uncultured virus clone GMF_Contig_14 ribonucleoti...	8e-16	1
Z93724.1	Murine retrovirus shuttle vector pZIPneoSV(TAg), co...	1e-108	1
KY684108.1	Klosneuvirus KNV1 Klosneuvirus_1 genomic sequence	5e-07	1
LT706986.1	Pacmanvirus A23 genome assembly, complete genome:...	3e-07	1

## Sheet: M7-Swab-RNA
Accession	Description	e-min	Nr-of-reads
MF661791.1	Eastern grey kangaroopox virus strain NSW, comple...	4e-13	107
GQ404883.1	Virus Chimp162 replication-association protein (r...	8e-98	106
KC617868.1	Parvovirus NIH-CQV putative 15-kDa protein, putat...	8e-91	76
X14855.1	Thermoproteus tenax virus 1 (TTV1) genome	1e-15	74
HQ704803.1	Organic Lake phycodnavirus 2 genomic sequence	3e-22	64
KU322511.1	Influenza A virus (A/swine/Italy/267505/2010(H1N1...	8e-10	16
KP136799.1	Harp seal herpesvirus isolate FMV04-1493874, part...	5e-19	13
JX997166.1	Paramecium bursaria Chlorella virus CZ-2, partial...	7e-08	8
JX997168.1	Acanthocystis turfacea Chlorella virus GM0701.1, ...	3e-15	8
KU877344.1	Powai lake megavirus isolate 1, complete genome	3e-15	7
JX975216.1	Megavirus courdo11, complete genome	5e-09	6
KF527229.1	Megavirus terra1 genome	5e-07	5
KF738875.1	Dragonfly larvae associated circular virus-3 isol...	6e-06	4
JN885991.1	Megavirus courdo7 isolate Mv13-c7, partial genome	1e-08	3
KT833064.1	Posavirus 1 strain 9754 polyprotein gene, complet...	3e-08	3
KJ645900.1	Aureococcus anophagefferens virus isolate BtV-01,...	3e-09	2
KY684106.1	Hokovirus HKV1 Hokovirus_4 genomic sequence	2e-15	2
AB972431.1	Luna mammarenavirus viral cRNA, segment L, comple...	3e-22	2
GU244497.1	Cafeteria roenbergensis virus BV-PW1, complete ge...	7e-17	2
KR584663.1	Agrotis segetum granulovirus strain DA, complete ...	5e-06	1
KR029598.1	Uncultured marine virus isolate Oxic1_3 genomic s...	2e-18	1
KF908243.1	Papiine herpesvirus 2 strain OU4-8, complete genome	1e-08	1
KY565516.1	Mimivirus AB-566-O17 Contig0.1, partial genome	2e-11	1
KY040274.1	Molluscum contagiosum virus subtype 2 isolate Mad...	5e-06	1
MF782455.1	Bodo saltans virus strain NG1, complete genome	2e-10	1
KX185156.1	Bohle iridovirus isolate BIV-ME 93/35, complete g...	5e-06	1
JN418988.1	Helicoverpa zea nudivirus 2, complete genome	1e-08	1
JN885999.1	Moumouvirus Monve isolate Mv13-mv, partial genome	1e-06	1

## Sheet: M9-Swab-RNA
Accession	Description	e-min	Nr-of-reads
KY684087.1	Indivirus ILV1 Indivirus_3 genomic sequence	4e-08	71
KU749311.1	Volepox virus strain CA, complete genome	5e-12	54
KY549149.1	Cowpox virus isolate CPXV_K2739, complete genome	1e-07	2
DQ193276.1	Homo sapiens 282_30 foamy virus integration site ...	1e-45	2
KY203338.1	Pleurochrysis sp. Polinton-like virus isolate Ple...	4e-14	1
KJ645900.1	Aureococcus anophagefferens virus isolate BtV-01,...	4e-14	1

## Sheet: M9-Swab-DNA
Accession	Description	e-min	Nr-of-reads
EF456756.1	Chimeric dengue virus type 1 vector p4-D1-ME, com...	1e-124	487
AF440570.1	Shrimp white spot syndrome virus, complete genome	1e-124	115
EF536932.1	Synthetic construct Kunjin virus replicon, comple...	1e-120	38
KC617868.1	Parvovirus NIH-CQV putative 15-kDa protein, putat...	1e-121	27
MF327556.1	Giant panda anellovirus strain gpan21207, complet...	4e-09	10
MF327555.1	Giant panda anellovirus strain gpan20732, complet...	3e-06	8
KJ645900.1	Aureococcus anophagefferens virus isolate BtV-01,...	1e-11	7
GU244497.1	Cafeteria roenbergensis virus BV-PW1, complete ge...	1e-09	7
EF538877.1	Torque teno felis virus 2 isolate PRA1 ORF2, ORF1...	2e-09	6
KT820662.1	Chrysochromulina ericina virus isolate CeV-01B, c...	3e-15	4
JX975216.1	Megavirus courdo11, complete genome	2e-06	4
KP188543.1	Dengue virus 1 isolate DENV1 BR/SJRP/484/2012, co...	1e-13	4
KX262893.1	Feline anellovirus isolate FelineAV621, complete ...	2e-17	4
KU877344.1	Powai lake megavirus isolate 1, complete genome	4e-12	4
KX259394.1	Uncultured virus isolate Wastewater_Circular_Viru...	1e-101	3
KF214637.1	Parvo-like hybrid virus UC12, partial genome	1e-117	3
AF037218.1	Human herpesvirus 7 strain RK, complete genome	2e-27	2
KF170373.1	Parvo-like hybrid virus UC1, complete genome	5e-53	2
JQ814849.1	Rhinolophus ferrumequinum circovirus 1, complete ...	7e-41	2
KY246496.1	Torque teno Leptonychotes weddellii virus-1 isola...	4e-06	2
KC571692.1	Merkel cell polyomavirus isolate HB039C, complete...	9e-56	2
JX885207.1	Megavirus lba isolate LBA111, complete genome	9e-09	2
KY684109.1	Klosneuvirus KNV1 Klosneuvirus_2 genomic sequence	3e-24	2
KY024235.1	Mamastrovirus sp. isolate HHM94 RNA-dependent RNA...	5e-06	2
LC015646.1	Yellowstone lake mimivirus DNA, complete genome, ...	2e-09	2
KY684111.1	Klosneuvirus KNV1 Klosneuvirus_4 genomic sequence	2e-06	2
KX353311.2	Short-finned eel ranavirus isolate ANGA14001, com...	6e-08	2
DQ127791.1	Emiliania huxleyi virus 163 clone extra55.seq par...	2e-91	2
KX100569.1	Chicken picornavirus UCC/PhV polyprotein gene, pa...	1e-06	2
EF526178.1	Gallid herpesvirus 2 strain RB-1B(ADOL) hypotheti...	1e-26	2
JX904368.1	Uncultured marine virus clone GOM03161, complete ...	1e-06	2
KR029605.1	Uncultured marine virus isolate Oxic1_10 genomic ...	1e-09	2
EF535150.1	Semliki Forest virus expression vector pSFV4(PD),...	4e-47	2
KX258422.1	Fowl aviadenovirus E isolate FV211-16, complete g...	4e-07	2
AF157706.1	Human herpesvirus 6B strain Z29, complete genome	1e-22	2
KX574342.1	Cod iridovirus isolate GAM14001, complete genome	5e-06	1
KT833064.1	Posavirus 1 strain 9754 polyprotein gene, complet...	3e-08	1
DQ127667.1	Emiliania huxleyi virus 163 clone combi126+127.se...	5e-12	1
MF541378.1	Torque teno didelphis albiventris virus isolate 3...	5e-12	1
M63653.1	Moloney murine leukemia virus retroviral vector pLN...	2e-69	1
XM_022262285.1	PREDICTED: Pieris rapae hepatitis A virus cel...	2e-30	1
KF493731.1	Hirudovirus strain Sangsue, complete genome	7e-10	1
KX259417.1	Uncultured virus isolate Wastewater_Circular_Viru...	4e-07	1
AP013055.1	Anomala cuprea entomopoxvirus DNA, complete genom...	1e-06	1

[truncated: 8 more sheets: M9-Serum-RNA, M10-Swab-RNA, M10-Swab-DNA, F3-Swab-RNA, F3-Serum-RNA, F3-Serum-DNA, F7-Swab-RNA, F9-Swab-RNA]
